# Supplementary material for: Ongoing Evolution of Middle East Respiratory Syndrome Coronavirus, Saudi Arabia, 2023–2024
Source: Emerg Infect Dis. 2025 Jan;31(1):57–65. doi: 10.3201/eid3101.241030 (PMC11682817; doi:10.3201/eid3101.241030)
Supplement: Appendix 2 — Sequencing metadata for all tested swab samples from camels. [file 24-1030-Techapp-s2.xlsx]

## Sheet: Appendix 2 Table
Article DOI: https://doi.org/10.3201/eid3101.241030
EID cannot ensure accessibility for supplementary materials supplied by authors.
Readers who have difficulty accessing supplementary content should contact the authors for assistance.
Ongoing Evolution of Middle East Respiratory Syndrome Coronavirus, Saudi Arabia, 2023–2024
Appendix 2. Sequencing metadata for all tested swab samples from camels*
ID no.	Serial	Ct	Box	Sample name in original list	Sampling date	City	Gender	Age	Camel Origin	MERS coverage depth original	MERS genome coverage original	MERS coverage depth capture	MERS genome coverage capture	MERS coverage depth combined	MERS genome coverage combined	229E coverage depth original	229E genome coverage original	229E coverage depth capture	229E genome coverage capture	229E coverage depth combined	229E genome coverage combined	Case
P6-46	1	27	Box 1		13.11.2023	Al Duwadimi	F	3-4 years
P6-6	2	24	Box 1		13.11.2023	Al Duwadimi	F	5 years
P6-7	3	25	Box 1		13.11.2023	Al Duwadimi	M	1-2 years
P6-12	4	26	Box 1		13.11.2023	Al Duwadimi	M	3-4 years
P6-13	5	29	Box 1		13.11.2023	Al Duwadimi	M	2 years
P5-13	6	25	Box 1		19.11.2023	Shaqra	M	3-4 years
P6-19	7	28	Box 1		13.11.2023	Al Duwadimi	F	2 years
P5-15	8	18	Box 1		19.11.2023	Shaqra	M	3-4 years
P6-25	9	20	Box 1		13.11.2023	Al Duwadimi	F	2 years		0.13242648529705942	0.00813496	685.9685603787424	0.9985997199439888	686.292	0.9985997199439888	0	0	112.59714078899746	0.7463988418385813	112.61288454578357	0.7482084690553746	D10508
P6-52	10	26	Box 1		13.11.2023	Al Duwadimi	F	4 years
P5-8	11	24	Box 1		23.12.2023	Jeddah	M	1-2 years
P5-5	12	17	Box 1		19.11.2023	Shaqra	F	1-2 years		0.019804	0.00323398	4.3569713942788555	0.36590651463626056	4.376775355071014	0.3691071547642862	0	0	0	0	0	0	D10509
P6-37	13	32	Box 1		13.11.2023	Al Duwadimi	M	3 years
P6-40	14	32	Box 1	P6-40 (Correct)	13.11.2023	Al Duwadimi	F	4-5 years
P6-43	15	31	Box 1		13.11.2023	Al Duwadimi	M	4 years
P6-84	16	31	Box 1		13.11.2023	Al Duwadimi	M	3-4 years
P6-85	17	31	Box 1		13.11.2023	Al Duwadimi	F	3 years
P6-49	18	30	Box 1		13.11.2023	Al Duwadimi	F	4 years
P6-1	19	27	Box 1		13.11.2023	Al Duwadimi	M	3-4 years
P5-6	20	15	Box 1		19.11.2023	Shaqra	M	3-4 years		0	0			0	0	0	0			0	0	D10510
P6-3	21	14	Box 1		13.11.2023	Al Duwadimi	F	5 years
P6-4	22	28	Box 1		13.11.2023	Al Duwadimi	F	5 years
P5-1	23	17	Box 1		19.11.2023	Shaqra	F	3-4 years		0	0			0	0	0	0			0	0	D10511
P6-6	24	31	Box 1		13.11.2023	Al Duwadimi	F	5 years
P6-7	25	30	Box 1		13.11.2023	Al Duwadimi	M	1-2 years
P6-8	26	29	Box 1		13.11.2023	Al Duwadimi	M	3 years
P6-9	27	27	Box 1		13.11.2023	Al Duwadimi	M	5 years
P6-10	28	29	Box 1		13.11.2023	Al Duwadimi	F	2 years
P6-11	29	27	Box 1		13.11.2023	Al Duwadimi	M	3-4 years
P6-12	30	30	Box 1		13.11.2023	Al Duwadimi	M	3-4 years
P6-13	31	29	Box 1		13.11.2023	Al Duwadimi	M	3-4 years
P5-10	32	11	Box 1		23.12.2023	Jeddah	F	3-4 years		32.89097819563913	0.9914649596585984	5705.907581516303	0.9997999599919984	5721.860672134427	0.9997999599919984	0	0	0.45732899022801304	0.037169743032935215	0.45732899022801304	0.037169743032935215	D10512
P6-15	33	31	Box 1		13.11.2023	Al Duwadimi	F	2 years
P6-16	34	28	Box 1		13.11.2023	Al Duwadimi	M	2 years
P6-17	35	27	Box 1		13.11.2023	Al Duwadimi	F	5 years
P5-7	36	10	Box 1		19.11.2023	Shaqra	M	1-2 years		2.987830899513236	0.28709075148363006	1166.1574648262986	0.9997999599919984	1169.5421084216844	0.9997999599919984	0	0	0	0	0	0	D10513
P6-19	37	30	Box 1		13.11.2023	Al Duwadimi	F	2 years		4.755684470227378	0.5392078415683137	7070.616056544643	0.9997999599919984	7071.8225978529035	0.9997999599919984	0	0	1.4785740137531669	0.048172276511038725	1.4785740137531669	0.048172276511038725	D10514
P6-20	38	14	Box 1		13.11.2023	Al Duwadimi	M	1-2 years
P5-3	39	10	Box 1		19.11.2023	Shaqra	F	1-2 years		24.967060078682405	0.9797292791891712	4804.939821297593	0.9997999599919984	24.967060078682405	0.9997999599919984	0	0	0.29294245385450596	0.018458197611292075	0.29294245385450596	0.018458197611292075	D10515
P5-11	40	17	Box 1		19.11.2023	Shaqra	F	3-4 years		0.6848369673934787	0.048476361939054476	2292.966926718677	0.9997999599919984	0.6848369673934787	0.9997999599919984	0	0	2.8277596815056096	0.028338762214983715	0	0	D10516
P6-23	41	28	Box 1		13.11.2023	Al Duwadimi	M	4-5 years
P5-9	42	16	Box 1		23.12.2023	Jeddah	M	3-4 years		0.1913382676535307	0.00826832	204.17896912715875	0.9978662399146496	204.5548776421951	0.9978662399146496	0	0	0	0	0	0	D10517
P5-2	43	16	Box 1		19.11.2023	Shaqra	M	1-2 years		0.020670800826832033	0			0.020670800826832033	3.3340001333600056e-05	0	0			0	0	D10518
P6-26	44	30	Box 1		13.11.2023	Al Duwadimi	M	2 years
P6-27	45	26	Box 1		13.11.2023	Al Duwadimi	M	3-4 years
P6-28	46	28	Box 1		13.11.2023	Al Duwadimi	M	2 years
P6-29	47	29	Box 1		13.11.2023	Al Duwadimi	F	2 years
P6-30	48	26	Box 1		13.11.2023	Al Duwadimi	F	3-4 years
P6-70	49	14	Box 1		13.11.2023	Al Duwadimi	M	4 years		5.74041	0.6026872041074882	5090.384343535374	0.9997999599919984	5094.435987197439	0.9997999599919984	0	0	0.12587766920014476	0.00933768	0.12587766920014476	0.00933768	D10519
P6-31	50	21	Box 1		13.11.2023	Al Duwadimi	F	1 years
P6-32	51	27	Box 1		13.11.2023	Al Duwadimi	M	2 years
P6-33	52	28	Box 1		13.11.2023	Al Duwadimi	M	2 years
P6-34	53	28	Box 1		13.11.2023	Al Duwadimi	F	3-4 years
P6-35	54	28	Box 1		13.11.2023	Al Duwadimi	F	4 years
P6-36	55	31	Box 1		13.11.2023	Al Duwadimi	M	3 years
P6-37	56	30	Box 1		13.11.2023	Al Duwadimi	M	3 years
P6-38	57	21	Box 1		13.11.2023	Al Duwadimi	M	3-4 years
P6-39	58	24	Box 1		13.11.2023	Al Duwadimi	M	3-4 years
P6-40	59	26	Box 1		13.11.2023	Al Duwadimi	F	4-5 years
P6-41	60	22	Box 1		13.11.2023	Al Duwadimi	F	4-5 years
P6-42	61	27	Box 1		13.11.2023	Al Duwadimi	F	3 years
P6-43	62	28	Box 1		13.11.2023	Al Duwadimi	M	4 years
P6-44	63	28	Box 1		13.11.2023	Al Duwadimi	M	2 years
P6-45	64	29	Box 1		13.11.2023	Al Duwadimi	F	2 years
P6-46	65	19	Box 1		13.11.2023	Al Duwadimi	F	3-4 years
P6-47	66	29	Box 1		13.11.2023	Al Duwadimi	M	3-4 years		0.8816096552643862	0.0747483	1735.4	0.9997999599919984	1736.8776421951056	0.9997999599919984	0	0	0	0	0	0	D10520
P6-48	67	25	Box 1		13.11.2023	Al Duwadimi	M	3 years
P6-49	68	28	Box 1		13.11.2023	Al Duwadimi	F	4 years
P6-50	69	29	Box 1		13.11.2023	Al Duwadimi	M	3 years
P6-51	70	22	Box 1		13.11.2023	Al Duwadimi	F	3-4 years
P6-52	71	28	Box 1		13.11.2023	Al Duwadimi	F	4 years
P6-53	72	28	Box 1		13.11.2023	Al Duwadimi	F	4 years
P6-54	73	30	Box 1		13.11.2023	Al Duwadimi	M	3-4 years
P6-55	74	31	Box 1		13.11.2023	Al Duwadimi	F	2 years
P5-12	75	17	Box 1		19.11.2023	Shaqra	F	1-2 years		2.4160832166433286	0.26451957058078285	2481.2390478095617	0.9997999599919984	2484.5078349003134	0.9997999599919984	0	0	0.8253709735794427	0.025696706478465437	0.8333695258776692	0.025696706478465437	D10521
P6-57	76	28	Box 1		13.11.2023	Al Duwadimi	F	3-4 years
P6-58	77	31	Box 1		13.11.2023	Al Duwadimi	F	4 years
P6-59	78	29	Box 1		13.11.2023	Al Duwadimi	F	4 years
P6-60	79	26	Box 1		13.11.2023	Al Duwadimi	M	3-4 years
P5-4	80	16	Box 1		19.11.2023	Shaqra	F	4-5 years		0.047076081883043276	0.00203374			0.047076081883043276	0.00203374	0	0			0	0	D10522
P6-62	81	30	Box 1	P6-62 (correct)	13.11.2023	Al Duwadimi	M	3 years
P6-63	1	26	Box 2		13.11.2023	Al Duwadimi	M	4-5 years
P6-64	2	27	Box 2		13.11.2023	Al Duwadimi	M	3 years
P6-65	3	30	Box 2		13.11.2023	Al Duwadimi	M	4 years
P6-66	4	31	Box 2		13.11.2023	Al Duwadimi	M	3 years
P6-67	5	29	Box 2		13.11.2023	Al Duwadimi	M	3 years
P6-68	6	22	Box 2		13.11.2023	Al Duwadimi	M	4-5 years
C1-P1	7	19	Box 2		23.12.2023	Jeddah	M	1-2 years		0.2374808294992332	0.015769820630792825	571.8052943922117	0.9997999599919984	572.3	0.9997999599919984	8.941259500542888	0.7052479189287006	6750.564096996019	0.9859211002533478	6752.439051755338	0.9899746652189649	D10523
P6-2	8	31	Box 2		13.11.2023	Al Duwadimi	F	3-4 years
G4-P1	9	33	Box 2		23.12.2023	Jeddah	M	1-2 years
H5-P1	10	25	Box 2		23.12.2023	Jeddah	M	1 years		0.16713342668533707	0.017170100686804027	401.97019403880773	0.9984330199373208	402.2702873908115	0.9985	7.982265653275426	0.7950778139703221	7503.653818313427	0.9859211002533478	7503.96	0.9905899384726746	D10524
E2-P1	11	33	Box 2		23.12.2023	Jeddah	M	1 years
C10-P1	12	32	Box 2		23.12.2023	Jeddah	M	1 years
A10-P1	13	30	Box 2		23.12.2023	Jeddah	M	1 years
G5-P1	14	34	Box 2		23.12.2023	Jeddah	M	1 years
G1-P1	15	33	Box 2		23.12.2023	Jeddah	M	4-5 years
C7-P1	16	32	Box 2		23.12.2023	Jeddah	M	3-4 years
E5-P1	17	27	Box 2		23.12.2023	Jeddah	M	3-4 years
B1-P1	18	33	Box 2		23.12.2023	Jeddah	M	1 years
E3-P1	19	26	Box 2		23.12.2023	Jeddah	M	1-2 years
H1-P1	20	30	Box 2		23.12.2023	Jeddah	M	1 years
H7-P1	21	30	Box 2		23.12.2023	Jeddah	M	1 years
D4-P1	22	27	Box 2		23.12.2023	Jeddah	F	1-2 years
C4-P1	23	31	Box 2		23.12.2023	Jeddah	M	3-4 years
A1-P1	24	31	Box 2		23.12.2023	Jeddah	M	1-2 years
H1-P1	25	33	Box 2		23.12.2023	Jeddah	M	1 years
A2-P1	26	33	Box 2		23.12.2023	Jeddah	M	1 years
G88-P1	27	28	Box 2		23.12.2023	Jeddah	M	1-2 years
A11-P1	28	33	Box 2		23.12.2023	Jeddah	M	1 years
B11-P1	29	33	Box 2		23.12.2023	Jeddah	F	1 years
A11-P1	30	31	Box 2	A11-P1 (Correct)	23.12.2023	Jeddah	M	1 years
F10-P1	31	31	Box 2		23.12.2023	Jeddah	M	1-2 years
E9-P1	32	31	Box 2		23.12.2023	Jeddah	M	1-2 years
F8-P1	33	34	Box 2		23.12.2023	Jeddah	M	1 years
A5-P1	34	32	Box 2		23.12.2023	Jeddah	F	1 years
A8-P1	35	33	Box 2	A8-P1 (Correct)	23.12.2023	Jeddah	M	1 years
G6-P1	36	27	Box 2		23.12.2023	Jeddah	M	1-2 years
4C-SP	37	29	Box 2		9.1.2024	Al Riyadh	M	3-4 years
7C-SP	38	31	Box 2		9.1.2024	Al Riyadh	M	3-4 years
6D-SP	39	32	Box 2		9.1.2024	Al Riyadh	M	1 years
6E-SP	40	28	Box 2		9.1.2024	Al Riyadh	M	1-2 years
3F-SP	41	28	Box 2		9.1.2024	Al Riyadh	M	3-4 years
2F-SP	42	26	Box 2		9.1.2024	Al Riyadh	M	1 years
6A-SP	43	31	Box 2		9.1.2024	Al Riyadh	M	1 years
2B-SP	44	28	Box 2		9.1.2024	Al Riyadh	F	3-4 years
3A-SP	45	29	Box 2		9.1.2024	Al Riyadh	M	1 years
3B-SP	46	33	Box 2		9.1.2024	Al Riyadh	M	3-4 years
4H-SP	47	29	Box 2		9.1.2024	Al Riyadh	M	1-2 years
3G-SP	48	26	Box 2		9.1.2024	Al Riyadh	M	3-4 years
2E-SP	49	29	Box 2		9.1.2024	Al Riyadh	M	1-2 years
F3-P3	50	33	Box 2		9.1.2024	Al Riyadh	M	1-2 years
B8-P3	51	29	Box 2		9.1.2024	Al Riyadh	F	1 years
D3-P3	52	27	Box 2		9.1.2024	Al Riyadh	M	1-2 years
D7-P3	53	26	Box 2		9.1.2024	Al Riyadh	M	3-4 years
A8-P3	54	31	Box 2		9.1.2024	Al Riyadh	M	1-2 years
G6-P3	55	30	Box 2		9.1.2024	Al Riyadh	M	4-5 years
B6-P3	56	30	Box 2		9.1.2024	Al Riyadh	M	1-2 years
H1-P3	57	30	Box 2		9.1.2024	Al Riyadh	M	4-5 years
D8-P3	58	27	Box 2		9.1.2024	Al Riyadh	M	4-5 years
A10-P3	59	29	Box 2		9.1.2024	Al Riyadh	F	1-2 years
F2-P3	60	30	Box 2		9.1.2024	Al Riyadh	F	3-4 years
A4-P3	61	33	Box 2		9.1.2024	Al Riyadh	M	1-2 years
C4-P3	62	30	Box 2		9.1.2024	Al Riyadh	M	1-2 years
D6-P3	63	30	Box 2		9.1.2024	Al Riyadh	M	3-4 years
D10-P3	64	31	Box 2		9.1.2024	Al Riyadh	F	3-4 years
C7-P3	65	29	Box 2		9.1.2024	Al Riyadh	M	3-4 years
F6-P3	66	26	Box 2		9.1.2024	Al Riyadh	M	4-5 years
H7-P3	67	20	Box 2		9.1.2024	Al Riyadh	M	3-4 years		77.13736080549444	0.9997999599919984			77.13736080549444	0.9997999599919984	0	0			0	0	D10525
H6-P3	68	29	Box 2		9.1.2024	Al Riyadh	F	3-4 years
F10-P3	69	15	Box 2		9.1.2024	Al Riyadh	M	1-2 years		8.251283590051344	0.7464826298593052	7449.3826098553045	0.9997999599919984	7449.962859238514	0.9997999599919984	0	0	0.0243214	0.00347448	0.0243214	0.00347448	D10526
E6-P3	70	19	Box 2		9.1.2024	Al Riyadh	M	1-2 years		13.544508901780356	0.8954457558178303	5648.077415483097	0.9997999599919984	5655.326198573048	0.9997999599919984	0	0	0.0931234	0.012739775606225117	0.0931234	0.012739775606225117	D10527
E10-P3	71	18	Box 2		9.1.2024	Al Riyadh	M	1-2 years		14.785723811428953	0.8213976128559045	593.8853437354137	0.997833	609.6370940854838	0.997833	0	0	0	0	0	0	D10528
B9-P3	72	30	Box 2		9.1.2024	Al Riyadh	F	1 years
C8-P3	73	31	Box 2		9.1.2024	Al Riyadh	F	1 years
E4-P3	74	31	Box 2		9.1.2024	Al Riyadh	M	1-2 years
G1-P3	75	28	Box 2		9.1.2024	Al Riyadh	M	4-5 years
A5-P3	76	29	Box 2		9.1.2024	Al Riyadh	F	1-2 years
F9-P3	77	32	Box 2		9.1.2024	Al Riyadh	F	3-4 years
E2-P3	78	33	Box 2		9.1.2024	Al Riyadh	M	3-4 years
H2-P3	79	33	Box 2		9.1.2024	Al Riyadh	M	1-2 years
C5-P3	80	32	Box 2		9.1.2024	Al Riyadh	M	1 years
G5-P3	81	31	Box 2		9.1.2024	Al Riyadh	F	3-4 years
D9-P3	1	16	Box 3		9.1.2024	Al Riyadh	M	1-2 years		92.5328	0.9997999599919984			92.5328	0.9997999599919984	0.00170105	0			0.00170105	0	D10529
D5-P3	2	32	Box 3		9.1.2024	Al Riyadh	M	1-2 years
H3-P3	3	33	Box 3		9.1.2024	Al Riyadh	M	1-2 years
C3-P3	4	16	Box 3		9.1.2024	Al Riyadh	M	1 years		4.522704540908181	0.5173034606921384	6411.7183103287325	0.9997999599919984	6413.569913982797	0.9997999599919984	0	0	0	0	0	0	D10530
F4-P3	5	31	Box 3		9.1.2024	Al Riyadh	M	3-4 years
F7-P3	6	27	Box 3		9.1.2024	Al Riyadh	F	3-4 years
A9-P3	7	14	Box 3		9.1.2024	Al Riyadh	M	1-2 years		85.73127958925119	0.9997999599919984			85.73127958925119	0.9997999599919984	0	0			0	0	D10531
H4-P3	8	16	Box 3		9.1.2024	Al Riyadh	M	1-2 years
F8-P3	9	21	Box 3		9.1.2024	Al Riyadh	M	1-2 years		6.436887377475495	0.6533973461358938	7012.14	0.9997999599919984	7013.926952057078	0.9997999599919984	0	0	0.6398841838581252	0.00807094	0.6398841838581252	0.00807094	D10532
G4-P3	10	31	Box 3		9.1.2024	Al Riyadh	M	1-2 years
C9-P3	11	29	Box 3		9.1.2024	Al Riyadh	M	1-2 years
C1-P3	12	30	Box 3		9.1.2024	Al Riyadh	F	1-2 years
G9-P3	13	30	Box 3		9.1.2024	Al Riyadh	M	1-2 years
F9-P2	14	31	Box 3		5.1.2024	Al Quwayiyah	M	5 years
D9-P2	15	22	Box 3		5.1.2024	Al Quwayiyah	M	3-4 years		1.3488364339534573	0.1250250050010002	3138.3448356337935	0.9997999599919984	3140.277655531106	0.9997999599919984	0	0	0	0	0	0	D10533
H5-P2	16	32	Box 3		5.1.2024	Al Quwayiyah	M	3-4 years
G9-P2	17	26	Box 3		5.1.2024	Al Quwayiyah	M	1-2 years
E3-P2	18	16	Box 3		5.1.2024	Al Quwayiyah	F	5 years
F3-P2	19	26	Box 3		5.1.2024	Al Quwayiyah	F	1 years
H1-P2	20	15	Box 3		5.1.2024	Al Quwayiyah	M	1 years		90.03860772154431	0.9997999599919984			90.03860772154431	0.9997999599919984	0	0			0	0	D10534
D6-P2	21	18	Box 3		5.1.2024	Al Quwayiyah	M	1 years		4.533540041341602	0.5032339801293592	5667.7980929519235	0.9997999599919984	5670.981429619257	0.9997999599919984	0	0	0.00332971	0	0.00332971	0	D10535
H3-P2	22	16	Box 3		5.1.2024	Al Quwayiyah	M	1 years		43.93462025738481	0.9997999599919984			43.93462025738481	0.9997999599919984	0	0			0	0	D10536
E8-P2	23	29	Box 3		5.1.2024	Al Quwayiyah	F	5 years
A6-P2	24	29	Box 3		5.1.2024	Al Quwayiyah	F	3-4 years
C6-P2	25	31	Box 3		5.1.2024	Al Quwayiyah	M	1 years
F6-P2	26	29	Box 3		5.1.2024	Al Quwayiyah	M	1-2 years
C4-P2	27	29	Box 3		5.1.2024	Al Quwayiyah	M	3-4 years
B2-P2	28	31	Box 3		5.1.2024	Al Quwayiyah	M	1-2 years
D1-P2	29	23	Box 3		5.1.2024	Al Quwayiyah	M	1 years
E9-P2	30	27	Box 3		5.1.2024	Al Quwayiyah	M	1 years		44.33963459358539	0.9997999599919984			44.33963459358539	0.9997999599919984	0	0			0	0	D10537
E1-P2	31	26	Box 3		5.1.2024	Al Quwayiyah	F	5 years
B6-P2	32	28	Box 3		5.1.2024	Al Quwayiyah	M	1 years
B5-P4	33	29	Box 3		7.12.2023	Sajir	M	1-2 years
D8-P4	34	26	Box 3		7.12.2023	Sajir	F	3-4 years
B9-P4	35	27	Box 3		7.12.2023	Sajir	F	5 years
G4-P4	36	13	Box 3		7.12.2023	Sajir	M	1 years		1478.6443955457758	0.9997999599919984			1478.6443955457758	0.9997999599919984	0.026891060441549042	0			0.026891060441549042	0	D10538
D8-P4	37	29	Box 3		7.12.2023	Sajir	F	3-4 years
F7-P4	38	32	Box 3		7.12.2023	Sajir	M	1 years
D4-P4	39	14	Box 3		23.12.2023	Jeddah	M	3-4 years		567.6015869840635	0.9996999399879976			567.6015869840635	0.9996999399879976	0	0			0	0	D10539
F6-P4a	40	13	Box 3		7.12.2023	Sajir	M	3-4 years		43.379775955191036	0.988664	6758.973194638927	0.9997999599919984	6766.359305194373	0.9997999599919984	0	0	0	0	0	0	D10540
D3-P4	41	14	Box 3		7.12.2023	Sajir	F	5 years		229.63536040541442	0.9996999399879976			229.63536040541442	0.9996999399879976	0	0			0	0	D10541
E7-P4	42	17	Box 3		7.12.2023	Sajir	M	3-4 years		73.28595719143829	0.9997999599919984			73.28595719143829	0.9997999599919984	0	0			0	0	D10542
E8-P4	43	17	Box 3		7.12.2023	Sajir	M	3-4 years		1.6478629059145162	0.1717343468693739	3787.8848436353937	0.9997999599919984	3789.5086350603456	0.9997999599919984	0	0	2.8634817227651106	0.038726	2.8634817227651106	0.038726	D10543
D1-P4	44	14	Box 3		7.12.2023	Sajir	F	1-2 years		1334.052277122091	0.9996999399879976			1334.052277122091	0.9996999399879976	0	0			0	0	D10544
C6-P4	45	17	Box 3		7.12.2023	Sajir	M	5 years		26.32413149296526	0.9921984396879376	7313.017003400681	0.9997999599919984	7316.626491965059	0.9997999599919984	0	0	0	0	0	0	D10545
D2-P4	46	26	Box 3		7.12.2023	Sajir	F	1 years
A1-P4	47	32	Box 3		7.12.2023	Sajir	M	1 years
C1-P4	48	31	Box 3		7.12.2023	Sajir	M	1 years
F6-P4b	49	19	Box 3		7.12.2023	Al Quwayiyah	M	3-4 years		2.78126	0.32686537307461494	4259.42	0.9996999399879976	4262.354904314197	0.9996999399879976	0	0	0.2483170466883822	0.0216793	0.2483170466883822	0.0216793	D10546
C9-P4	50	31	Box 3		7.12.2023	Sajir	M	3-4 years
F8-P4	51	31	Box 3		7.12.2023	Sajir	M	1-2 years
E1-P4	52	30	Box 3		7.12.2023	Sajir	M	1 years
A7-P4	53	30	Box 3		7.12.2023	Sajir	M	3-4 years
D5-P4	54	28	Box 3		7.12.2023	Sajir	F	5 years
E5-P4	55	13	Box 3		7.12.2023	Sajir	M	1 years		0.00156698	0			0.00156698	0	0	0			0	0	D10547
E6-P4	56	27	Box 3		7.12.2023	Sajir	F	1 years
G5-P4	57	22	Box 3		7.12.2023	Sajir	M	3-4 years		9.52037	0.8581049543241982	6147.697272787891	0.9997999599919984	6153.153097286124	0.9997999599919984	0.00799855	0	55.41067680057908	0.9596091205211726	55.44259862468331	0.96359	D10548
B1-P4	58	29	Box 3		7.12.2023	Sajir	F	5 years
G7-P4	59	32	Box 3		7.12.2023	Sajir	M	1 years
F4-P4	60	17	Box 3		23.12.2023	Jeddah	F	1 years		4.076181903047276	0.47206107888244314	4259.446789357871	0.9997999599919984	4263.403580716144	0.9997999599919984	0	0	0.31968874411871157	0.019145855953673543	0.31968874411871157	0.019145855953673543	D10549
D5-P4	61	16	Box 3		7.12.2023	Sajir	F	5 years		23.789191171567648	0.989665	7174.39	0.9997999599919984	7178.373007934921	0.9997999599919984	0.00810713	0	34.40792616720955	0.9289902280130293	34.45269634455302	0.9319580166485704	D10550
A5-P4	62	28	Box 3		7.12.2023	Sajir	M	1-2 years
C7-P4	63	30	Box 3		7.12.2023	Sajir	F	5 years
H6-P4	64	16	Box 3		7.12.2023	Sajir	M	1 years		81.16319930652797	0.9997999599919984			81.16319930652797	0.9997999599919984	0	0			0	0	D10551
A1-P4	65	13	Box 3		7.12.2023	Sajir	M	1 years		94.51867040074681	0.9997999599919984			94.51867040074681	0.9997999599919984	1.1863916033297142	0.116033			1.1863916033297142	0.116033	D10552
G6-P1	66	27	Box 3		23.12.2023	Jeddah	M	1-2 years
D6-P1	67	21	Box 3		23.12.2023	Jeddah	F	1-2 years		0.13856104554244184	0			0.13856104554244184	0	28.44842562432139	0.9758595729279769			28.44842562432139	0.9787549764748462	D10553
A3-P1	68	24	Box 3		23.12.2023	Jeddah	F	1 years
G3-P1	69	22	Box 3		23.12.2023	Jeddah	M	4-5 years		0.0590451	0			0.0590451	0	24.684907709011945	0.9628302569670648			24.684907709011945	0.9653999276149113	D10554
D1-P1	70	20	Box 3		23.12.2023	Jeddah	F	1 years		0.22897912915916516	0.00130026			0.22897912915916516	0.00130026	24.25255157437568	0.9819037278320666			24.25255157437568	0.9849800941006153	D10555
G3-P2	71	17	Box 3		5.1.2024	Al Quwayiyah	F	1-2 years		29.504034140161366	0.9997999599919984			29.504034140161366	0.9997999599919984	0	0			0	0	D10556
H5-P4	72	13	Box 3		7.12.2023	Sajir	M	3-4 years		4.676001867040075	0.4457558178302327	1144.705574448223	0.9997999599919984	1149.989097819564	0.9997999599919984	0	0	0	0	0	0	D10557
E3-P2	73	16	Box 3		5.1.2024	Al Quwayiyah	F	5 years		25.283890111355603	0.9951323598052944	7441.166700006668	0.9997999599919984	7443.837667533507	0.9997999599919984	0	0	0	0	0	0	D10558
P6-5		Not Detected			13.11.2023	Al Duwadimi	F	5 years	Local
P6-14		Not Detected			13.11.2023	Al Duwadimi	F	1-2 years	Local
P6-18		Not Detected			13.11.2023	Al Duwadimi	M	2 years	Local
P6-21		Not Detected			13.11.2023	Al Duwadimi	M	2 years	Local
P6-22		Not Detected			13.11.2023	Al Duwadimi	M	4-5 years	Local
P6-24		Not Detected			13.11.2023	Al Duwadimi	M	4-5 years	Local
P6-56		Not Detected			13.11.2023	Al Duwadimi	F	4 years	Local
P6-61		Not Detected			13.11.2023	Al Duwadimi	F	3 years	Local
P6-69		Not Detected			13.11.2023	Al Duwadimi	M	4 years	Local
P6-71		Not Detected			13.11.2023	Al Duwadimi	F	3 years	Local
P6-72		Not Detected			13.11.2023	Al Duwadimi	F	4-5 years	Local
P6-73		Not Detected			13.11.2023	Al Duwadimi	F	3 years	Local
P6-74		Not Detected			13.11.2023	Al Duwadimi	F	4-5 years	Local
P6-75		Not Detected			13.11.2023	Al Duwadimi	M	4 years	Local
P6-76		Not Detected			13.11.2023	Al Duwadimi	F	2 years	Local
P6-77		Not Detected			13.11.2023	Al Duwadimi	F	3-4 years	Local
P6-78		Not Detected			13.11.2023	Al Duwadimi	F	2 years	Local
P6-79		Not Detected			13.11.2023	Al Duwadimi	M	2 years	Local
P6-80		Not Detected			13.11.2023	Al Duwadimi	F	4-5 years	Local
P6-81		Not Detected			13.11.2023	Al Duwadimi	M	4-5 years	Local
P6-82		Not Detected			13.11.2023	Al Duwadimi	F	3 years	Local
P6-83		Not Detected			13.11.2023	Al Duwadimi	F	3 years	Local
P6-86		Not Detected			13.11.2023	Al Duwadimi	M	3-4 years	Local
P6-87		Not Detected			13.11.2023	Al Duwadimi	F	2 years	Local
P6-88		Not Detected			13.11.2023	Al Duwadimi	F	4-5 years	Local
P6-89		Not Detected			13.11.2023	Al Duwadimi	M	4-5 years	Local
P6-90		Not Detected			13.11.2023	Al Duwadimi	M	3 years	Local
P4-A2		Not Detected			7.12.2023	Sajir	M	3-4 years	Local
P4-A3		Not Detected			7.12.2023	Sajir	M	1 years	Local
P4-A4		Not Detected			7.12.2023	Sajir	M	5 years	Local
P4-A6		Not Detected			7.12.2023	Sajir	M	1 years	Local
P4-A8		Not Detected			7.12.2023	Sajir	F	1-2 years	Local
P4-A9		Not Detected			7.12.2023	Sajir	M	1 years	Local
P4-A10		Not Detected			7.12.2023	Sajir	F	1-2 years	Local
P4-A11		Not Detected			7.12.2023	Sajir	M	3-4 years	Local
P4-A12		Not Detected			7.12.2023	Sajir	M	1 years	Local
P4-B2		Not Detected			7.12.2023	Sajir	M	1-2 years	Local
P4-B3		Not Detected			7.12.2023	Sajir	M	1 years	Local
P4-B4		Not Detected			7.12.2023	Sajir	M	1 years	Local
P4-B6		Not Detected			7.12.2023	Sajir	M	1 years	Local
P4-B7		Not Detected			7.12.2023	Sajir	F	3-4 years	Local
P4-B8		Not Detected			7.12.2023	Sajir	M	3-4 years	Local
P4-B10		Not Detected			7.12.2023	Sajir	F	1-2 years	Local
P4-B11		Not Detected			7.12.2023	Sajir	M	3-4 years	Local
P4-B12		Not Detected			7.12.2023	Sajir	F	3-4 years	Local
P4-C2		Not Detected			7.12.2023	Sajir	F	1-2 years	Local
P4-C3		Not Detected			7.12.2023	Sajir	M	3-4 years	Local
P4-C4		Not Detected			7.12.2023	Sajir	M	3-4 years	Local
P4-C5		Not Detected			7.12.2023	Sajir	F	1-2 years	Local
P4-C8		Not Detected			7.12.2023	Sajir	F	1-2 years	Local
P4-C10		Not Detected			7.12.2023	Sajir	F	1-2 years	Local
P4-C11		Not Detected			7.12.2023	Sajir	M	3-4 years	Local
P4-C12		Not Detected			7.12.2023	Sajir	M	1 years	Local
P4-D6		Not Detected			7.12.2023	Sajir	M	1-2 years	Local
P4-D7		Not Detected			7.12.2023	Sajir	M	1 years	Local
P4-D9		Not Detected			7.12.2023	Sajir	F	1 years	Local
P4-D10		Not Detected			7.12.2023	Sajir	F	5 years	Local
P4-D11		Not Detected			7.12.2023	Sajir	M	1 years	Local
P4-D12		Not Detected			7.12.2023	Sajir	M	1 years	Local
P4-E2		Not Detected			7.12.2023	Sajir	M	1 years	Local
P4-E3		Not Detected			7.12.2023	Sajir	M	3-4 years	Local
P4-E4		Not Detected			7.12.2023	Sajir	M	1-2 years	Local
P4-E9		Not Detected			7.12.2023	Sajir	M	3 years	Local
P4-E10		Not Detected			7.12.2023	Sajir	M	1 years	Local
P4-E11		Not Detected			7.12.2023	Sajir	M	3-4 years	Local
P4-E12		Not Detected			7.12.2023	Sajir	M	3-4 years	Local
P4-F1		Not Detected			7.12.2023	Sajir	F	3-4 years	Local
P4-F2		Not Detected			7.12.2023	Sajir	M	1 years	Local
P4-F3		Not Detected			7.12.2023	Sajir	M	1 years	Local
P4-F5		Not Detected			7.12.2023	Sajir	F	3-4 years	Local
P4-F9		Not Detected			7.12.2023	Sajir	M	1-2 years	Local
P4-F10		Not Detected			7.12.2023	Sajir	F	3-4 years	Local
P4-F11		Not Detected			7.12.2023	Sajir	M	3 years	Local
P4-F12		Not Detected			7.12.2023	Sajir	F	1 years	Local
P4-G1		Not Detected			7.12.2023	Sajir	M	1 years	Local
P4-G2		Not Detected			7.12.2023	Sajir	M	3-4 years	Local
P4-G3		Not Detected			7.12.2023	Sajir	F	1 years	Local
P4-G6		Not Detected			7.12.2023	Sajir	M	3-4 years	Local
P4-G8		Not Detected			7.12.2023	Sajir	F	1 years	Local
P4-G9		Not Detected			7.12.2023	Sajir	M	3-4 years	Local
P4-G10		Not Detected			7.12.2023	Sajir	F	3-4 years	Local
P4-G11		Not Detected			7.12.2023	Sajir	M	3 years	Local
P4-G12		Not Detected			7.12.2023	Sajir	M	3-4 years	Local
P4-H1		Not Detected			7.12.2023	Sajir	M	1 years	Local
P4-H2		Not Detected			7.12.2023	Sajir	M	1 years	Local
P4-H3		Not Detected			7.12.2023	Sajir	M	1 years	Local
P4-H4		Not Detected			7.12.2023	Sajir	F	3-4 years	Local
P4-H7		Not Detected			7.12.2023	Sajir	M	1 years	Local
P4-H8		Not Detected			7.12.2023	Sajir	M	3 years	Local
P4-H9		Not Detected			7.12.2023	Sajir	M	3-4 years	Local
P4-H10		Not Detected			7.12.2023	Sajir	M	3-4 years	Local
P4-H11		Not Detected			7.12.2023	Sajir	M	1 years	Local
P4-H12		Not Detected			7.12.2023	Sajir	M	3-4 years	Local
P3-A12		Not Detected			9.1.2024	Al Riyadh	M	3-4 years	Local
P3-A1		Not Detected			9.1.2024	Al Riyadh	M	1-2 years	Local
P3-A2		Not Detected			9.1.2024	Al Riyadh	M	1 years	Local
P3-A3		Not Detected			9.1.2024	Al Riyadh	M	1 years	Local
P3-A6		Not Detected			9.1.2024	Al Riyadh	F	1-2 years	Local
P3-A7		Not Detected			9.1.2024	Al Riyadh	M	1 years	Local
P3-B1		Not Detected			9.1.2024	Al Riyadh	M	1-2 years	Local
P3-B2		Not Detected			9.1.2024	Al Riyadh	M	1-2 years	Local
P3-B3		Not Detected			9.1.2024	Al Riyadh	M	1 years	Local
P3-B4		Not Detected			9.1.2024	Al Riyadh	M	3-4 years	Local
P3-B5		Not Detected			9.1.2024	Al Riyadh	M	1 years	Local
P3-B7		Not Detected			9.1.2024	Al Riyadh	M	1 years	Local
P3-B10		Not Detected			9.1.2024	Al Riyadh	M	1-2 years	Local
P3-B11		Not Detected			9.1.2024	Al Riyadh	M	1 years	Local
P3-B12		Not Detected			9.1.2024	Al Riyadh	M	3-4 years	Local
P3-C2		Not Detected			9.1.2024	Al Riyadh	M	3-4 years	Local
P3-C6		Not Detected			9.1.2024	Al Riyadh	M	1-2 years	Local
P3-C10		Not Detected			9.1.2024	Al Riyadh	M	1 years	Local
P3-C11		Not Detected			9.1.2024	Al Riyadh	M	3-4 years	Local
P3-C12		Not Detected			9.1.2024	Al Riyadh	M	4-5 years	Local
P3-D1		Not Detected			9.1.2024	Al Riyadh	F	1-2 years	Local
P3-D2		Not Detected			9.1.2024	Al Riyadh	M	1 years	Local
P3-D4		Not Detected			9.1.2024	Al Riyadh	F	1 years	Local
P3-D11		Not Detected			9.1.2024	Al Riyadh	M	3-4 years	Local
P3-D12		Not Detected			9.1.2024	Al Riyadh	M	4-5 years	Local
P3-E1		Not Detected			9.1.2024	Al Riyadh	M	3-4 years	Local
P3-E3		Not Detected			9.1.2024	Al Riyadh	F	3-4 years	Local
P3-E5		Not Detected			9.1.2024	Al Riyadh	M	4-5 years	Local
P3-E7		Not Detected			9.1.2024	Al Riyadh	M	3-4 years	Local
P3-E8		Not Detected			9.1.2024	Al Riyadh	F	3-4 years	Local
P3-E9		Not Detected			9.1.2024	Al Riyadh	M	4-5 years	Local
P3-E11		Not Detected			9.1.2024	Al Riyadh	M	3-4 years	Local
P3-E12		Not Detected			9.1.2024	Al Riyadh	M	1-2 years	Local
P3-F1		Not Detected			9.1.2024	Al Riyadh	F	4-5 years	Local
P3-F5		Not Detected			9.1.2024	Al Riyadh	M	4-5 years	Local
P3-F11		Not Detected			9.1.2024	Al Riyadh	M	1-2 years	Local
P3-F12		Not Detected			9.1.2024	Al Riyadh	F	1-2 years	Local
P3-G2		Not Detected			9.1.2024	Al Riyadh	F	1-2 years	Local
P3-G3		Not Detected			9.1.2024	Al Riyadh	F	3-4 years	Local
P3-G7		Not Detected			9.1.2024	Al Riyadh	M	4-5 years	Local
P3-G8		Not Detected			9.1.2024	Al Riyadh	F	1-2 years	Local
P3-G10		Not Detected			9.1.2024	Al Riyadh	F	3-4 years	Local
P3-G11		Not Detected			9.1.2024	Al Riyadh	M	4-5 years	Local
P3-G12		Not Detected			9.1.2024	Al Riyadh	M	1-2 years	Local
P3-H5		Not Detected			9.1.2024	Al Riyadh	M	4-5 years	Local
P3-H8		Not Detected			9.1.2024	Al Riyadh	F	1-2 years	Local
P3-H9		Not Detected			9.1.2024	Al Riyadh	M	3-4 years	Local
P3-H10		Not Detected			9.1.2024	Al Riyadh	M	3-4 years	Local
P3-H11		Not Detected			9.1.2024	Al Riyadh	F	1-2 years	Local
P3-H12		Not Detected			9.1.2024	Al Riyadh	F	4-5 years	Local
P2-A1		Not Detected			5.1.2024	Al Quwayiyah	M	1-2 years	Local
P2-A2		Not Detected			5.1.2024	Al Quwayiyah	F	3-4 years	Local
P2-A3		Not Detected			5.1.2024	Al Quwayiyah	M	3 years	Local
P2-A4		Not Detected			5.1.2024	Al Quwayiyah	M	5 years	Local
P2-A5		Not Detected			5.1.2024	Al Quwayiyah	M	1-2 years	Local
P2-A7		Not Detected			5.1.2024	Al Quwayiyah	M	3-4 years	Local
P2-A8		Not Detected			5.1.2024	Al Quwayiyah	F	5 years	Local
P2-A9		Not Detected			5.1.2024	Al Quwayiyah	M	1-2 years	Local
P2-A10		Not Detected			5.1.2024	Al Quwayiyah	F	1-2 years	Local
P2-A11		Not Detected			5.1.2024	Al Quwayiyah	M	3-4 years	Local
P2-A12		Not Detected			5.1.2024	Al Quwayiyah	M	1-2 years	Local
P2-B1		Not Detected			5.1.2024	Al Quwayiyah	M	5 years	Local
P2-B3		Not Detected			5.1.2024	Al Quwayiyah	F	3-4 years	Local
P2-B4		Not Detected			5.1.2024	Al Quwayiyah	M	1-2 years	Local
P2-B5		Not Detected			5.1.2024	Al Quwayiyah	F	5 years	Local
P2-B7		Not Detected			5.1.2024	Al Quwayiyah	F	1 years	Local
P2-B8		Not Detected			5.1.2024	Al Quwayiyah	M	5 years	Local
P2-B9		Not Detected			5.1.2024	Al Quwayiyah	F	3-4 years	Local
P2-B10		Not Detected			5.1.2024	Al Quwayiyah	M	1 years	Local
P2-B11		Not Detected			5.1.2024	Al Quwayiyah	F	5 years	Local
P2-B12		Not Detected			5.1.2024	Al Quwayiyah	M	3-4 years	Local
P2-C1		Not Detected			5.1.2024	Al Quwayiyah	M	3-4 years	Local
P2-C2		Not Detected			5.1.2024	Al Quwayiyah	M	1 years	Local
P2-C3		Not Detected			5.1.2024	Al Quwayiyah	M	1-2 years	Local
P2-C5		Not Detected			5.1.2024	Al Quwayiyah	F	3 years	Local
P2-C7		Not Detected			5.1.2024	Al Quwayiyah	M	1-2 years	Local
P2-C8		Not Detected			5.1.2024	Al Quwayiyah	M	3-4 years	Local
P2-C9		Not Detected			5.1.2024	Al Quwayiyah	M	3-4 years	Local
P2-C10		Not Detected			5.1.2024	Al Quwayiyah	M	5 years	Local
P2-C11		Not Detected			5.1.2024	Al Quwayiyah	F	1-2 years	Local
P2-C12		Not Detected			5.1.2024	Al Quwayiyah	M	1-2 years	Local
P2-D2		Not Detected			5.1.2024	Al Quwayiyah	M	3 years	Local
P2-D3		Not Detected			5.1.2024	Al Quwayiyah	F	1-2 years	Local
P2-D4		Not Detected			5.1.2024	Al Quwayiyah	M	1-2 years	Local
P2-D5		Not Detected			5.1.2024	Al Quwayiyah	F	3-4 years	Local
P2-D7		Not Detected			5.1.2024	Al Quwayiyah	M	5 years	Local
P2-D8		Not Detected			5.1.2024	Al Quwayiyah	F	1 years	Local
P2-D10		Not Detected			5.1.2024	Al Quwayiyah	M	1 years	Local
P2-D11		Not Detected			5.1.2024	Al Quwayiyah	M	1-2 years	Local
P2-D12		Not Detected			5.1.2024	Al Quwayiyah	M	1 years	Local
P2-E2		Not Detected			5.1.2024	Al Quwayiyah	M	3-4 years	Local
P2-E4		Not Detected			5.1.2024	Al Quwayiyah	M	1-2 years	Local
P2-E5		Not Detected			5.1.2024	Al Quwayiyah	M	1 years	Local
P2-E6		Not Detected			5.1.2024	Al Quwayiyah	F	3-4 years	Local
P2-E7		Not Detected			5.1.2024	Al Quwayiyah	M	3 years	Local
P2-E10		Not Detected			5.1.2024	Al Quwayiyah	M	1 years	Local
P2-E11		Not Detected			5.1.2024	Al Quwayiyah	F	3-4 years	Local
P2-E12		Not Detected			5.1.2024	Al Quwayiyah	M	5 years	Local
P2-F1		Not Detected			5.1.2024	Al Quwayiyah	F	5 years	Local
P2-F2		Not Detected			5.1.2024	Al Quwayiyah	F	1-2 years	Local
P2-F4		Not Detected			5.1.2024	Al Quwayiyah	M	1-2 years	Local
P2-F5		Not Detected			5.1.2024	Al Quwayiyah	F	3-4 years	Local
P2-F7		Not Detected			5.1.2024	Al Quwayiyah	M	3-4 years	Local
P2-F8		Not Detected			5.1.2024	Al Quwayiyah	F	1-2 years	Local
P2-F10		Not Detected			5.1.2024	Al Quwayiyah	M	3-4 years	Local
P2-F11		Not Detected			5.1.2024	Al Quwayiyah	F	3-4 years	Local
P2-F12		Not Detected			5.1.2024	Al Quwayiyah	F	5 years	Local
P2-G1		Not Detected			5.1.2024	Al Quwayiyah	M	1-2 years	Local
P2-G2		Not Detected			5.1.2024	Al Quwayiyah	M	5 years	Local
P2-G4		Not Detected			5.1.2024	Al Quwayiyah	M	3-4 years	Local
P2-G5		Not Detected			5.1.2024	Al Quwayiyah	F	1 years	Local
P2-G6		Not Detected			5.1.2024	Al Quwayiyah	M	1-2 years	Local
P2-G7		Not Detected			5.1.2024	Al Quwayiyah	M	1-2 years	Local
P2-G8		Not Detected			5.1.2024	Al Quwayiyah	F	3-4 years	Local
P2-G10		Not Detected			5.1.2024	Al Quwayiyah	F	3-4 years	Local
P2-G11		Not Detected			5.1.2024	Al Quwayiyah	M	1 years	Local
P2-G12		Not Detected			5.1.2024	Al Quwayiyah	F	3-4 years	Local
P2-H2		Not Detected			5.1.2024	Al Quwayiyah	F	1 years	Local
P2-H4		Not Detected			5.1.2024	Al Quwayiyah	F	1 years	Local
P2-H6		Not Detected			5.1.2024	Al Quwayiyah	M	3-4 years	Local
P2-H7		Not Detected			5.1.2024	Al Quwayiyah	F	5 years	Local
P2-H8		Not Detected			5.1.2024	Al Quwayiyah	M	1-2 years	Local
P2-H9		Not Detected			5.1.2024	Al Quwayiyah	F	1 years	Local
P2-H10		Not Detected			5.1.2024	Al Quwayiyah	M	1-2 years	Local
P2-H11		Not Detected			5.1.2024	Al Quwayiyah	M	5 years	Local
P2-H12		Not Detected			5.1.2024	Al Quwayiyah	M	1 years	Local
P1-A4		Not Detected			23.12.2023	Jeddah	F	1 years	Local
P1-A6		Not Detected			23.12.2023	Jeddah	M	1-2 years	Local
P1-A7		Not Detected			23.12.2023	Jeddah	M	1 years	Local
P1-A9		Not Detected			23.12.2023	Jeddah	M	3-4 years	Local
P1-A12		Not Detected			23.12.2023	Jeddah	M	1-2 years	Local
P1-B 2		Not Detected			23.12.2023	Jeddah	M	3-4 years	Local
P1-B 3		Not Detected			23.12.2023	Jeddah	M	1 years	Local
P1-B 4		Not Detected			23.12.2023	Jeddah	M	1 years	Local
P1-B 5		Not Detected			23.12.2023	Jeddah	M	1 years	Local
P1-B 6		Not Detected			23.12.2023	Jeddah	M	3-4 years	Local
P1-B 7		Not Detected			23.12.2023	Jeddah	F	1 years	Local
P1-B 8		Not Detected			23.12.2023	Jeddah	M	1 years	Local
P1-B 9		Not Detected			23.12.2023	Jeddah	F	1-2 years	Local
P1-B 10		Not Detected			23.12.2023	Jeddah	M	3-4 years	Local
P1-B 12		Not Detected			23.12.2023	Jeddah	M	1 years	Local
P1-C 2		Not Detected			23.12.2023	Jeddah	M	1-2 years	Local
P1-C 3		Not Detected			23.12.2023	Jeddah	M	1 years	Local
P1-C 5		Not Detected			23.12.2023	Jeddah	M	1 years	Local
P1-C 6		Not Detected			23.12.2023	Jeddah	M	1 years	Local
P1-C 8		Not Detected			23.12.2023	Jeddah	F	1 years	Local
P1-C 9		Not Detected			23.12.2023	Jeddah	F	1 years	Local
P1-C 11		Not Detected			23.12.2023	Jeddah	M	1-2 years	Local
P1-C 12		Not Detected			23.12.2023	Jeddah	M	4-5 years	Local
P1-D 2		Not Detected			23.12.2023	Jeddah	M	1 years	Local
P1-D 3		Not Detected			23.12.2023	Jeddah	F	1 years	Local
P1-D 5		Not Detected			23.12.2023	Jeddah	M	1 years	Local
P1-D 7		Not Detected			23.12.2023	Jeddah	M	4-5 years	Local
P1-D 8		Not Detected			23.12.2023	Jeddah	M	1 years	Local
P1-D 9		Not Detected			23.12.2023	Jeddah	M	1 years	Local
P1-D 10		Not Detected			23.12.2023	Jeddah	M	1 years	Local
P1-D 11		Not Detected			23.12.2023	Jeddah	M	1-2 years	Local
P1-D 12		Not Detected			23.12.2023	Jeddah	F	1 years	Local
P1-E 1		Not Detected			23.12.2023	Jeddah	M	1 years	Local
P1-E 4		Not Detected			23.12.2023	Jeddah	M	1 years	Local
P1-E 6		Not Detected			23.12.2023	Jeddah	M	1 years	Local
P1-E 7		Not Detected			23.12.2023	Jeddah	M	4-5 years	Local
P1-E 8		Not Detected			23.12.2023	Jeddah	M	1-2 years	Local
P1-E 10		Not Detected			23.12.2023	Jeddah	M	1 years	Local
P1-E 11		Not Detected			23.12.2023	Jeddah	M	1 years	Local
P1-E 12		Not Detected			23.12.2023	Jeddah	F	1-2 years	Local
P1-F 1		Not Detected			23.12.2023	Jeddah	M	1 years	Local
P1-F 2		Not Detected			23.12.2023	Jeddah	M	1 years	Local
P1-F 3		Not Detected			23.12.2023	Jeddah	M	1-2 years	Local
P1-F 4		Not Detected			23.12.2023	Jeddah	M	1 years	Local
P1-F 5		Not Detected			23.12.2023	Jeddah	M	1-2 years	Local
P1-F 6		Not Detected			23.12.2023	Jeddah	M	3-4 years	Local
P1-F 7		Not Detected			23.12.2023	Jeddah	M	1-2 years	Local
P1-F 9		Not Detected			23.12.2023	Jeddah	M	4-5 years	Local
P1-F 11		Not Detected			23.12.2023	Jeddah	M	1 years	Local
P1-F 12		Not Detected			23.12.2023	Jeddah	M	1-2 years	Local
P1-G 2		Not Detected			23.12.2023	Jeddah	M	1 years	Local
P1-G 7		Not Detected			23.12.2023	Jeddah	M	1 years	Local
P1-G 9		Not Detected			23.12.2023	Jeddah	M	1 years	Local
P1-G 10		Not Detected			23.12.2023	Jeddah	M	1-2 years	Local
P1-G 11		Not Detected			23.12.2023	Jeddah	M	1 years	Local
P1-G 12		Not Detected			23.12.2023	Jeddah	M	1-2 years	Local
P1-H 2		Not Detected			23.12.2023	Jeddah	M	1 years	Local
P1-H 3		Not Detected			23.12.2023	Jeddah	M	4-5 years	Local
P1-H 4		Not Detected			23.12.2023	Jeddah	M	1-2 years	Local
P1-H 6		Not Detected			23.12.2023	Jeddah	M	1 years	Local
P1-H 8		Not Detected			23.12.2023	Jeddah	M	1 years	Local
P1-H 9		Not Detected			23.12.2023	Jeddah	M	3-4 years	Local
P1-H 10		Not Detected			23.12.2023	Jeddah	M	1 years	Local
P1-H 11		Not Detected			23.12.2023	Jeddah	M	1 years	Local
P1-H 12		Not Detected			23.12.2023	Jeddah	M	1 years	Local
P5-14		Not Detected			19.11.2023	Shaqra	M	3-4 years	Local
P5-16		Not Detected			19.11.2023	Shaqra	M	1-2 years	Local
P5-17		Not Detected			19.11.2023	Shaqra	M	1-2 years	Local
P5-18		Not Detected			19.11.2023	Shaqra	M	3-4 years	Local
P5-19		Not Detected			19.11.2023	Shaqra	M	3-4 years	Local
P5-20		Not Detected			19.11.2023	Shaqra	F	3-4 years	Local
P5-21		Not Detected			19.11.2023	Shaqra	M	1-2 years	Local
P5-22		Not Detected			19.11.2023	Shaqra	M	3-4 years	Local
P5-23		Not Detected			19.11.2023	Shaqra	F	3-4 years	Local
P5-24		Not Detected			19.11.2023	Shaqra	F	3-4 years	Local
P5-25		Not Detected			19.11.2023	Shaqra	M	4-5 years	Local
P5-26		Not Detected			19.11.2023	Shaqra	F	3-4 years	Local
P5-27		Not Detected			19.11.2023	Shaqra	M	1-2 years	Local
P5-28		Not Detected			19.11.2023	Shaqra	F	3-4 years	Local
P5-29		Not Detected			19.11.2023	Shaqra	F	1-2 years	Local
P5-30		Not Detected			19.11.2023	Shaqra	M	1-2 years	Local
P5-31		Not Detected			19.11.2023	Shaqra	M	1-2 years	Local
P5-32		Not Detected			19.11.2023	Shaqra	M	3-4 years	Local
P5-33		Not Detected			19.11.2023	Shaqra	F	1-2 years	Local
P5-34		Not Detected			19.11.2023	Shaqra	M	4-5 years	Local
P5-35		Not Detected			19.11.2023	Shaqra	M	1-2 years	Local
P5-36		Not Detected			19.11.2023	Shaqra	F	3-4 years	Local
P5-37		Not Detected			19.11.2023	Shaqra	F	1-2 years	Local
P5-38		Not Detected			19.11.2023	Shaqra	M	4-5 years	Local
P5-39		Not Detected			19.11.2023	Shaqra	M	4-5 years	Local
P5-40		Not Detected			19.11.2023	Shaqra	M	3-4 years	Local
P5-41		Not Detected			19.11.2023	Shaqra	M	4-5 years	Local
P5-42		Not Detected			19.11.2023	Shaqra	F	1-2 years	Local
P5-43		Not Detected			19.11.2023	Shaqra	F	1-2 years	Local
P5-44		Not Detected			19.11.2023	Shaqra	F	3-4 years	Local
P5-45		Not Detected			19.11.2023	Shaqra	M	3-4 years	Local
P5-46		Not Detected			19.11.2023	Shaqra	F	4-5 years	Local
P5-47		Not Detected			19.11.2023	Shaqra	F	3-4 years	Local
P5-48		Not Detected			19.11.2023	Shaqra	F	1-2 years	Local
P5-49		Not Detected			19.11.2023	Shaqra	M	4-5 years	Local
P5-50		Not Detected			19.11.2023	Shaqra	M	1-2 years	Local
P5-51		Not Detected			19.11.2023	Shaqra	F	1-2 years	Local
P5-52		Not Detected			19.11.2023	Shaqra	F	1-2 years	Local
P5-53		Not Detected			19.11.2023	Shaqra	M	1-2 years	Local
P5-54		Not Detected			19.11.2023	Shaqra	M	1-2 years	Local
P5-55		Not Detected			19.11.2023	Shaqra	M	4-5 years	Local
P5-56		Not Detected			19.11.2023	Shaqra	M	1-2 years	Local
P5-57		Not Detected			19.11.2023	Shaqra	M	3-4 years	Local
P5-58		Not Detected			19.11.2023	Shaqra	F	4-5 years	Local
P5-59		Not Detected			19.11.2023	Shaqra	M	1-2 years	Local
P5-60		Not Detected			19.11.2023	Shaqra	F	4-5 years	Local
P5-61		Not Detected			19.11.2023	Shaqra	F	4-5 years	Local
P5-62		Not Detected			19.11.2023	Shaqra	M	3-4 years	Local
P5-63		Not Detected			19.11.2023	Shaqra	M	3-4 years	Local
P5-64		Not Detected			19.11.2023	Shaqra	F	1-2 years	Local
P5-65		Not Detected			19.11.2023	Shaqra	F	4-5 years	Local
P5-66		Not Detected			19.11.2023	Shaqra	F	1-2 years	Local
P5-67		Not Detected			19.11.2023	Shaqra	M	3-4 years	Local
P5-68		Not Detected			19.11.2023	Shaqra	F	3-4 years	Local
P5-69		Not Detected			19.11.2023	Shaqra	M	4-5 years	Local
P5-70		Not Detected			19.11.2023	Shaqra	F	4-5 years	Local
P5-71		Not Detected			19.11.2023	Shaqra	F	4-5 years	Local
*Samples with identical ID numbers correspond to separate nasal swabs taken from the same camel. Ct, cycle threshold; ID, indentification; MERS, Middle East respiratory syndrome
